# Supplementary material for: Genetic Variants in CHIA and CHI3L1 Are Associated with the IgE Response to the Ascaris Resistance Marker ABA-1 and the Birch Pollen Allergen Bet v 1
Source: PLoS One. 2016 Dec 15;11(12):e0167453. doi: 10.1371/journal.pone.0167453 (PMC5157985; doi:10.1371/journal.pone.0167453)
Supplement: S1 Table — Success rate for genotyping (%), the exact p-value for the calculations on Hardy-Weinberg equilibrium in controls (HWE) and the minor allele frequencies in each population are indicated in columns. The variants without rs number correspond to novel single nucleotide substitutions as detected in CGA. (XLSX) [file pone.0167453.s002.xlsx]

## Sheet: All genotyped variants
Assay_ID	Alleles	SuccessRate% (CGA)	SuccessRate% (MALF)	HWE_Exact_p-value_control (CGA)	HWE_Exact_p-value_control (MALF)	MAF (CGA)	MAF (MALF)
c13LIG4_21	C/A	0	0	NA	NA	0	0
c1CHIA_23	T/C	0	0	NA	NA	0	0
rs112583572	A/T	0	0	NA	NA	0	0
rs13983	T/C	0	98.3	NA	monomorphic	0	0
rs145021969	C/T	0	0	NA	NA	0	0
rs146319305	T/C	0	99.4	NA	monomorphic	0	1
rs147640309	T/C	99.7	99.4	monomorphic	monomorphic	0	0
rs3024496	G/A	0	0	NA	NA	0	0
rs35927012	T/C	0	0	NA	NA	0	0
rs76446715	C/G	0	98.9	NA	monomorphic	0	0
rs76724577	G/A	0	0	NA	NA	0	0
rs111396343	G/T	98.2	99.7	monomorphic	monomorphic	0.001	0
c1CHI3L1_59	C/T	99.6	99.4	1	monomorphic	0.002	0
c5TSLP_60	C/T	99.7	99.7	1	monomorphic	0.002	0
rs146010120	C/T	98	99.7	1	1	0.002	0.006
c12STAT6_69	G/A	99.7	99.7	1	monomorphic	0.003	0
c5TSLP_18	G/C	99.6	99.4	1	monomorphic	0.003	0
c5TSLP_83	T/C	98.2	99.7	1	monomorphic	0.003	0
c5TSLP_10	C/G	99.7	99.7	1	monomorphic	0.004	0
rs187770643	C/T	99.5	99.4	1	monomorphic	0.004	0
rs117903488	T/C	99.4	100	1	monomorphic	0.005	0.004
rs56154409	C/T	97.8	99.7	1	monomorphic	0.005	0
c9IL33_54	A/G	99.4	100	1	monomorphic	0.006	0
rs144519557	T/C	97.9	99.7	1	monomorphic	0.006	0
rs145443280	T/C	99.7	99.4	1	1	0.006	0.002
rs147988352	G/A	99.4	100	1	monomorphic	0.006	1
rs180851865	C/T	99.6	99.4	1	monomorphic	0.006	0
rs2243249	T/C	99.1	99.4	1	monomorphic	0.006	0
rs73606275	A/T	99.6	99.7	1	monomorphic	0.006	0
rs77666548	T/C	99.6	99.4	1	monomorphic	0.006	0
c13ABHD13	G/C	47.6	20.8	1	monomorphic	0.007	0
rs116764155	G/A	97.9	99.2	1	monomorphic	0.007	0
rs11466748	G/C	99.3	100	1	monomorphic	0.008	0
rs182211245	T/C	98.1	99.7	1	monomorphic	0.008	0
rs11466742	G/C	99.3	100	1	1	0.011	0.028
rs73118440	G/T	99.4	99.2	1	1	0.011	0.048
rs114688573	G/A	99.6	99.7	1	monomorphic	0.012	0
rs139812869	G/A	99.3	100	1	monomorphic	0.012	0
rs79500525	A/G	99.2	100	1	monomorphic	0.012	0
rs78060317	G/A	98.7	98.3	1	monomorphic	0.013	0
rs79660931	G/A	98	99.7	1	monomorphic	0.015	0.002
rs73396600	G/C	97.2	99.7	1	monomorphic	0.017	0
rs36219969	T/A	99.6	99.7	1	monomorphic	0.018	0
rs77007163	G/C	99.4	100	1	monomorphic	0.018	0.002
rs11466737	C/G	98.9	99.4	1	monomorphic	0.019	0
rs11466738	G/C	98.1	99.7	1	monomorphic	0.02	0.002
rs61752461	C/T	99.3	99.7	1	1	0.021	0.002
rs2069742	G/A	99.2	99.4	1	monomorphic	0.024	0
rs928550	G/C	97.7	99.7	1	monomorphic	0.027	0
rs11466743	G/A	99.7	99.4	0.8751	monomorphic	0.028	0
rs3093767	T/C	97.7	99.7	0.749	monomorphic	0.029	0
rs6697497	T/C	98.1	98.6	1	monomorphic	0.029	0
rs74399908	T/C	99.2	99.2	1	1	0.029	0.041
rs9670655	G/T	99.6	99.4	1	1	0.029	0.006
rs2069816	C/A	99.6	99.4	0.8762	1	0.033	0.006
rs12584136	C/A	99	100	0.1552	0.9522	0.04	0.089
rs2071580	C/T	97.2	99.7	1	1	0.042	0.017
rs2069817	C/T	99.1	100	1	monomorphic	0.045	0
rs2232642	C/T	98.8	100	1	monomorphic	0.053	0
rs3783118	C/A	99.1	100	0.7304	1	0.058	0.046
rs17499386	C/T	98.9	100	0.8288	0.1127	0.059	0.141
rs55726619	T/C	95.4	99.7	1	1	0.059	0.037
rs3024950	G/A	99.4	99.4	0.9863	monomorphic	0.069	0
rs11466744	G/T	99.5	99.4	0.8127	monomorphic	0.072	0
rs1059513	T/C	98.9	100	0.4627	1	0.078	0.106
rs3093740	G/T	99.2	99.2	0.676	monomorphic	0.08	0.004
rs2069750	C/G	96.9	98.1	0.2078	monomorphic	0.085	0.002
rs3818822	A/G	99	99.7	0.7854	0.9462	0.092	0.117
rs76754615	A/T	98.8	100	1	0.296	0.093	0.141
rs17564816	G/A	98	99.2	0.2863	1	0.096	0.187
rs2099435	C/T	98.9	100	0.4518	0.9297	0.101	0.137
rs16841997	C/T	99.2	99.4	0.0442	0.1755	0.102	0.097
rs2251746	C/T	97.5	99.7	0.9387	1	0.107	0.257
rs7320328	C/A	96.8	99.7	0.8793	monomorphic	0.116	0.002
rs9520829	C/G	98.1	99.2	0.5414	0.6978	0.118	0.33
rs16972207	C/G	98.5	100	0.2972	1	0.12	0.189
rs10494133	C/T	99	99.7	1	0.5035	0.137	0.126
rs3759465	T/C	98.5	100	0.3534	0.0302	0.141	0.006
rs16972197	G/C	98.1	100	0.4823	0.0302	0.144	0.006
rs3858811	G/C	98.1	100	0.0747	1	0.144	0.231
rs16972194	G/A	98	99.7	0.8162	0.0302	0.15	0.006
rs11102248	C/T	97.7	99.7	0.6722	0.4984	0.155	0.298
rs1224141	G/T	98.6	99.4	1	0.5601	0.156	0.257
rs1224145	C/G	98.6	99.4	0.4075	0.8333	0.157	0.266
rs1224149	G/T	98.6	100	0.4837	0.4305	0.161	0.298
rs17565502	C/A	98	97.2	0.9405	1	0.182	0.355
rs9514828	T/C	98.1	100	0.9587	0.5544	0.199	0.465
rs11619378	G/T	98.8	100	0.8839	0.296	0.204	0.141
rs4950928	C/G	97.7	99.7	0.3438	1	0.243	0.222
rs1295687	C/G	95.6	99.4	0.3625	1	0.262	0.071
rs4771646	T/C	97	99.7	0.7928	0.9735	0.266	0.306
rs880633	C/T	98.9	99.7	0.0653	0.8341	0.271	0.446
rs11069727	A/G	98.1	100	1	0.1515	0.298	0.235
rs4771648	A/G	96.1	98.9	0.0392	0.4393	0.304	0.358
rs20541	G/A	97.2	99.7	0.1954	0.9481	0.318	0.256
rs2243267	G/C	97	99.7	0.7693	0.0275	0.347	0.231
rs8181791	A/G	98.6	100	0.8436	0.677	0.363	0.343
rs1518111	C/T	99.2	99.4	0.3651	0.2126	0.394	0.214
rs2582869	G/A	97.5	100	0.6068	0.8527	0.444	0.404
rs2275353	G/A	97.5	99.7	0.2174	0.7948	0.472	0.117
rs190777329	G/T	98.1	99.7	monomorphic	monomorphic	1	0

## Sheet: Sucessfully-tested variants
S1 Table. List of genotyped variants for genetic association study in CGA and the Swedish Eczema Cohort
Assay_ID	Gene	Alleles	SuccessRate% (CGA)	SuccessRate% (Swedish AE study)	HWE_Exact_p-value_control (CGA)	HWE_Exact_p-value_control (Swedish AE study)	MAF (CGA)	MAF (Swedish AE study)
rs147640309	LIG4	T/C	99.7	99.4	monomorphic	monomorphic	0	0
rs111396343	CHI3L1	G/T	98.2	99.7	monomorphic	monomorphic	0.001	0
c1CHI3L1_59	CHI3L1	C/T	99.6	99.4	1	monomorphic	0.002	0
c5TSLP_60	TSLP	C/T	99.7	99.7	1	monomorphic	0.002	0
rs146010120	CHI3L1	C/T	98	99.7	1	1	0.002	0.006
c12STAT6_69	STAT6	G/A	99.7	99.7	1	monomorphic	0.003	0
c5TSLP_18	TSLP	G/C	99.6	99.4	1	monomorphic	0.003	0
c5TSLP_83	TSLP	T/C	98.2	99.7	1	monomorphic	0.003	0
c5TSLP_10	TSLP	C/G	99.7	99.7	1	monomorphic	0.004	0
rs187770643	LIG4	C/T	99.5	99.4	1	monomorphic	0.004	0
rs117903488	STAT6	T/C	99.4	100	1	monomorphic	0.005	0.004
rs56154409	IL4	C/T	97.8	99.7	1	monomorphic	0.005	0
c9IL33_54	IL33	A/G	99.4	100	1	monomorphic	0.006	0
rs144519557	IL33	T/C	97.9	99.7	1	monomorphic	0.006	0
rs145443280	FCER1A	T/C	99.7	99.4	1	1	0.006	0.002
rs147988352	IL33	G/A	99.4	100	1	monomorphic	0.006	1
rs180851865	TNFSF13B	C/T	99.6	99.4	1	monomorphic	0.006	0
rs2243249	IL4	T/C	99.1	99.4	1	monomorphic	0.006	0
rs73606275	IRS2	A/T	99.6	99.7	1	monomorphic	0.006	0
rs77666548	LIG4	T/C	99.6	99.4	1	monomorphic	0.006	0
rs116764155	ABHD13	G/A	97.9	99.2	1	monomorphic	0.007	0
rs11466748	TSLP	G/C	99.3	100	1	monomorphic	0.008	0
rs182211245	IL33	T/C	98.1	99.7	1	monomorphic	0.008	0
rs11466742	TSLP	G/C	99.3	100	1	1	0.011	0.028
rs73118440	STAT6	G/T	99.4	99.2	1	1	0.011	0.048
rs114688573	TNFSF13B	G/A	99.6	99.7	1	monomorphic	0.012	0
rs139812869	CHIA	G/A	99.3	100	1	monomorphic	0.012	0
rs79500525	CHIA	A/G	99.2	100	1	monomorphic	0.012	0
rs78060317	TNFSF13B	G/A	98.7	98.3	1	monomorphic	0.013	0
rs79660931	IL33	G/A	98	99.7	1	monomorphic	0.015	0.002
rs73396600	IL33	G/C	97.2	99.7	1	monomorphic	0.017	0
rs36219969	LIG4	T/A	99.6	99.7	1	monomorphic	0.018	0
rs77007163	IL33	G/C	99.4	100	1	monomorphic	0.018	0.002
rs11466737	TSLP	C/G	98.9	99.4	1	monomorphic	0.019	0
rs11466738	TSLP	G/C	98.1	99.7	1	monomorphic	0.02	0.002
rs61752461	CHIA	C/T	99.3	99.7	1	1	0.021	0.002
rs2069742	IL13	G/A	99.2	99.4	1	monomorphic	0.024	0
rs928550	ABHD13	G/C	97.7	99.7	1	monomorphic	0.027	0
rs11466743	TSLP	G/A	99.7	99.4	0.8751	monomorphic	0.028	0
rs3093767	LIG4	T/C	97.7	99.7	0.749	monomorphic	0.029	0
rs6697497	IL10	T/C	98.1	98.6	1	monomorphic	0.029	0
rs74399908	TNFSF13B	T/C	99.2	99.2	1	1	0.029	0.041
rs9670655	ABHD13	G/T	99.6	99.4	1	1	0.029	0.006
rs2069816	IL5	C/A	99.6	99.4	0.8762	1	0.033	0.006
rs12584136	IRS2	C/A	99	100	0.1552	0.9522	0.04	0.089
rs2071580	CHI3L1	C/T	97.2	99.7	1	1	0.042	0.017
rs2069817	IL5	C/T	99.1	100	1	monomorphic	0.045	0
rs2232642	LIG4	C/T	98.8	100	1	monomorphic	0.053	0
rs3783118	ABHD13	C/A	99.1	100	0.7304	1	0.058	0.046
rs17499386	TNFSF13B	C/T	98.9	100	0.8288	0.1127	0.059	0.141
rs55726619	IL33	T/C	95.4	99.7	1	1	0.059	0.037
rs3024950	STAT6	G/A	99.4	99.4	0.9863	monomorphic	0.069	0
rs11466744	TSLP	G/T	99.5	99.4	0.8127	monomorphic	0.072	0
rs1059513	STAT6	T/C	98.9	100	0.4627	1	0.078	0.106
rs3093740	LIG4	G/T	99.2	99.2	0.676	monomorphic	0.08	0.004
rs2069750	IL13	C/G	96.9	98.1	0.2078	monomorphic	0.085	0.002
rs3818822	CHIA	A/G	99	99.7	0.7854	0.9462	0.092	0.117
rs76754615	TNFSF13B	A/T	98.8	100	1	0.296	0.093	0.141
rs17564816	TNFSF13B	G/A	98	99.2	0.2863	1	0.096	0.187
rs2099435	IRS2	C/T	98.9	100	0.4518	0.9297	0.101	0.137
rs16841997*	FCER1A	C/T	99.2	99.4	0.0442	0.1755	0.102	0.097
rs2251746	FCER1A	C/T	97.5	99.7	0.9387	1	0.107	0.257
rs7320328	IRS2	C/A	96.8	99.7	0.8793	monomorphic	0.116	0.002
rs9520829	TNFSF13B	C/G	98.1	99.2	0.5414	0.6978	0.118	0.33
rs16972207	TNFSF13B	C/G	98.5	100	0.2972	1	0.12	0.189
rs10494133	CHIA	C/T	99	99.7	1	0.5035	0.137	0.126
rs3759465	TNFSF13B	T/C	98.5	100	0.3534	0.0302	0.141	0.006
rs16972197	TNFSF13B	G/C	98.1	100	0.4823	0.0302	0.144	0.006
rs3858811	TNFSF13B	G/C	98.1	100	0.0747	1	0.144	0.231
rs16972194	TNFSF13B	G/A	98	99.7	0.8162	0.0302	0.15	0.006
rs11102248	CHIA	C/T	97.7	99.7	0.6722	0.4984	0.155	0.298
rs1224141	TNFSF13B	G/T	98.6	99.4	1	0.5601	0.156	0.257
rs1224145	TNFSF13B	C/G	98.6	99.4	0.4075	0.8333	0.157	0.266
rs1224149	TNFSF13B	G/T	98.6	100	0.4837	0.4305	0.161	0.298
rs17565502	TNFSF13B	C/A	98	97.2	0.9405	1	0.182	0.355
rs9514828	TNFSF13B	T/C	98.1	100	0.9587	0.5544	0.199	0.465
rs11619378	ABHD13	G/T	98.8	100	0.8839	0.296	0.204	0.141
rs4950928	CHI3L1	C/G	97.7	99.7	0.3438	1	0.243	0.222
rs1295687	IL13	C/G	95.6	99.4	0.3625	1	0.262	0.071
rs4771646	IRS2	T/C	97	99.7	0.7928	0.9735	0.266	0.306
rs880633	CHI3L1	C/T	98.9	99.7	0.0653	0.8341	0.271	0.446
rs11069727	TNFSF13B	A/G	98.1	100	1	0.1515	0.298	0.235
rs4771648*	IRS2	A/G	96.1	98.9	0.0392	0.4393	0.304	0.358
rs20541	IL13	G/A	97.2	99.7	0.1954	0.9481	0.318	0.256
rs2243267	IL4	G/C	97	99.7	0.7693	0.0275	0.347	0.231
rs8181791	TNFSF13B	A/G	98.6	100	0.8436	0.677	0.363	0.343
rs1518111	IL10	C/T	99.2	99.4	0.3651	0.2126	0.394	0.214
rs2582869	TNFSF13B	G/A	97.5	100	0.6068	0.8527	0.444	0.404
rs2275353	CHI3L1	G/A	97.5	99.7	0.2174	0.7948	0.472	0.117
rs190777329	IL33	G/T	98.1	99.7	monomorphic	monomorphic	1	0
